# Supplementary material for: Design, Synthesis, and Antiprotozoal Evaluation of New Promising 2,9-Bis[(substituted-aminomethyl)]-4,7-phenyl-1,10-phenanthroline Derivatives, a Potential Alternative Scaffold to Drug Efflux
Source: Pathogens. 2022 Nov 13;11(11):1339. doi: 10.3390/pathogens11111339 (PMC9699089; doi:10.3390/pathogens11111339)
Supplement: Supplementary file 1 [file pathogens-11-01339-s001.zip]

Archive with 1 entries (1 files):
- pathogens-1982076-supplementary.pdf
